# Supplementary material for: An experimental study of a virtual reality counselling paradigm using embodied self-dialogue
Source: Sci Rep. 2019 Jul 29;9:10903. doi: 10.1038/s41598-019-46877-3 (PMC6662659; doi:10.1038/s41598-019-46877-3)
Supplement: Supplementary file 2 — Supplementary Dataset 1 [file 41598_2019_46877_MOESM2_ESM.xls]

## Sheet: Sheet1
id	condition	owndown3	ownmirror3	ownagency3	freuddown3	freudmirror3	freudagency3	talkingtome3	comfortable3	nervous3	there3	together3	realconversation3	emotion3	behaviour3	thoughts3	knowledge3	understand3	newideas3	bettercontrol3	perspective3	helped3	sounds3	sick3	visited3	core1	core2	core4	importance1	importance2	importance3	importance4	discomfort1	discomfort2	discomfort3	discomfort4	help2	help3	help4	thinking2	changes2	changes3	changes4	significant2	significant3	significant4	atq1	atq3	atq4
1	SelfConversation	1	1	2	1	1	2	2	2	-2	2	1	-1	0	0	1	1	1	2	2	1	1	-1	-3	1			0.444444	1	1	1	0	2	2	1	0	4	4	5			1	Yes		3	3		12	8
2	SelfConversation	1	2	1	2	2	1	2	0	0	1	1	-1	-2	-2	-2	1	0	2	1	0	1	1	-1	1		1.77778	1.05556	3	2	3	3	2	1	3	3	5	4	4	1	1	1	Yes	4	4	5		23	23
3	SelfConversation	1	1	0	1	1	1	1	1	-3	1	0	1	-2	-1	0	1	1	1	0	0	1	-2	-3	1	1.33333		1.72222	3	3	3	3	3	3	3	3	3	4	4	3	1	1	Yes	3	2	3	20	29	28
4	Scripted	1	1	3				3	3	-3	1	2	3	-1	0	-1	-3	-3	-3	-3		-3	-3	-3	1	0.944444	0.333333	0.333333	3	2	2	2	2	2	2	3	3	3	3	1	2	2	No	1	1	1	14	12	12
5	Scripted	2	1	1				2	3	-3	1	-1	0	-1	1	-2	-3	-3	-3	-3		-3	-3	-3	-3	0.833333	0.444444	0.333333	2	2	2	2	1	2	2	2	3	3	3	1	2	2	No	1	1	1	14	15	13
6	Scripted	3	3	2				0	2	1	3	3	1	3	3	3	3	1	2	2		1	1	-3	3	1.55556	0.833333	1.11111	2	2	1	2	2	2	2	2	3	3	3	1	2	1	Yes	1	3	4	12	14	12
7	Scripted	-1	1	2				3	3	-3	1	2	1	2	2	2	3	3	3	2		2	-3	-3	0	0.833333	0.666667	0.5	2	2	2	1	2	2	2	1	3	4	4	1	2	1	No	1	3	2	16	15	13
10	Scripted	0	1	1				-2	0	0	-1	-3	-3	-1	0	1	1	0	0	0		0	1	-3	-2	1.83333	1.94444	1.44444	2	2	2	2	2	2	2	2	4	4	3	-2	1	2	No	2	2	3	18	21	17
11	SelfConversation	1	1	1	1	0	1	1	2	0	2	1	0	-1	1	1	2	2	2	1	1	2	-2	-3	1	1.38889	1.38889	1.22222	2	3	2	2	2	2	2	2	4	4	4	2	2	1	Yes	3	3	3	13	15	12
12	SelfConversation	1	3	3	-3	2	3	3	1	-1	2	2	3	3	3	3	3	3	3	3	3	3	-3	-2	2	0.166667	0.555556	0.166667	3	3	2	1	3	2	2	1	4	5	5	2	1	1	Yes	3	4	4	9	13	9
13	Scripted	1	2	-1				-1	-3	3	3	-1	-2	-1	-1	1	2	2	2	2		2	-2	1	-3	1.33333	1	0.5	2	1	1	1	2	1	2	1	2	4	4	-2	2	1	Yes	2	3	3	14	15	17
14	SelfConversation	-2	-1	2	-2	-1	2	1	0	0	-1	-2	-2	-2	-2	2	-3	-2	0	-2	-1	2	-2	-3	2	1	0.555556	0.611111	1	0	0	1	2	1	1	1	3	3	3	-2	2	2	Yes	1	1	2	17	13	15
15	SelfConversation	0	0	3	3	-3	3	1	-3	0	1	0	-2	2	2	-1	-3	0	-3	-3	-3	0	3	-3	-1	0.888889	0.444444	1.72222	3	3	2	3	2	2	3	2	3	2	2	1	2	2	No	1	3	3	12	12	13
16	Scripted	3	3	3				3	3	-3	2	2	1	1	1	3	1	1	2	1		0	-2	-3	3	1.27778	0.944444	1.33333	2	2	2	2	2	2	2	2	3	3	3	2	1	1	No	2	2	2	14	13	13
17	SelfConversation	-3	-3	1	0	-2	1	-1	0	1	-1	-3	-3	-2	-2	0	0	0	-1	-1	-1	-1	2	-3	-3	1.16667	0.666667	0.666667	1	1	1	1	1	1	0	0	3	3	3	1	2	1	No	1	1	1	17	13	13
18	SelfConversation	-1	1	3	-2	1	3	1	1	1	1	1	0	0	1	0	2	1	1	0	1	1	1	-3	-3	0.722222	0.166667	0.277778	3	2	3	3	3	3	3	3	3	4	5	1	2	1	Yes	1	2	4	10	9	10
20	SelfConversation	3	2	2	2	1	2	3	2	-1	3	2	3	3	3	2	3	3	3	2	1	2	-3	-3	1	0.444444	0.777778	0.5	2	2	2	2	2	2	2	2	3	4	4	1	2	1	Yes	1	3	3	11	11	9
21	SelfConversation	3	3	3	3	3	3	2	3	-3	2	2	2	3	3	3	-3	-3	-3	-3	-3	-3	-3	-3	3	1.05556	0.611111	0.666667	4	4	4	4	2	2	2	2	3	3	3	2	1	2	Yes	2	2	1	18	15	13
22	Scripted	1	2	2				3	3	-2	3	3	3	2	1	1	1	2	1	0		2	-3	-2	2	1.72222	1.11111	1.05556	3	2	2	2	4	3	3	2	3	4	3	1	2	1	No	1	2	2	19	16	13
23	SelfConversation	2	0	0	0	-3	0	2	-3	2	1	0	-2	-3	-2	-2	2	2	0	2	0	2	-3	-3	-3	1.11111	0.888889	0.777778	2	2	1	0	1	1	1	1	3	4	5	-2	2	1	Yes	1	3	3	10	10	10
24	Scripted	1	2	3				3	3	-3	3	3	3	3	1	3	0	1	1	-1		1	-2	-2	0	0.611111	0.444444	0.166667	2	2	2	2	2	2	2	2	3	4	4	-2	2	1	Yes	1	2	3	9	9	10
25	SelfConversation	2	2	2	2	2	2	2	2	-3	3	2	2	1	1	1	1	1	1	1	1	1	0	-3	0	0.555556	0.722222	0.777778	2	1	0	0	1	1	1	0	4	4	4	-1	1	1	Yes	2	2	2	11	10	10
26	Scripted	3	3	3				1	0	-3	0	-1	-1	2	3	3	-2	0	-2	-2		-2	-2	-3	2	0.833333	0.722222	0.5	1	1	1	1	2	1	1	1	3	3	4	0	2	2	Yes	2	1	2	12	11	10
27	SelfConversation	1	2	2	1	1	2	3	1	-2	2	3	1	2	2	3	1	2	1	0	1	0	-3	-3	2	1.11111	0.944444	1	3	3	3	3	3	3	3	2	3	4	4	2	2	1	No	1	4	3	16	17	15
29	Scripted	2	2	3				3	2	2	2	3	-2	1	2	1	-3	1	0	1		-2	-3	-3	0	0.666667	0.888889	0.555556	2	2	3		2	1	2		3	4		1	2	2	Yes	1	2	3	11	11	14
30	Scripted	1	1	2				1	0	-2	-1	0	-1	2	2	2	-3	-2	-2	-2		0	-3	-1	-2	0.777778	0.944444	0.5	1	1	1	1	1	1	1	1	3	3	3	1	2	2	No	1	1	2	16	12	11
31	Scripted	1	1	2				2	1	1	2	-1	-1	0	2	2	1	1	1	0		0	-3	-3	-1	1.44444	1.5	1	3	3	3	3	3	2	2	2	3	4	4	2	1	2	No	1	2	1	16	16	14
32	Scripted	1	2	1				2	1	-2	2	1	2	2	2	3	-3	-3	-2	-3		-3	-1	-3	2	1.22222	0.722222	0.722222	2	2	2	2	2	2	2	2	3	3	3	2	2	2	No	1	1	1	14	15	16
33	Scripted	1	1	2				-2	-3	1	-1	-2	-2	-3	-3	-2	-3	-3	-2	-3		-3	-3	-3	-3	2.27778	1.88889	1.83333	3	3	3	3	3	2	2	2	3	3	3	1	2	2	No	2	1	1	19	23	18
35	Scripted	2	3	3				2	2	-2	3	1	1	0	0	1	-1	-1	-1	-1		-1	1	-3	2	1.5	1.61111	1.27778	3	3	2	1	3	2	2	1	4	3	5	2	1	2	Yes	3	1	4	14	15	16
36	Scripted	-1	2	3				3	-1	2	2	1	2	1	0	0	1	1	2	-2		0	-2	-3	1	1.05556	0.944444	0.722222	3	3	3	1	2	2	2	2	3	3	4	1	1	1	Yes	3	3	3	24	20	17
37	SelfConversation	2	2	3	2	1	3	1	-3	2	3	3	2	3	2	3	0	2	0	0	2	3	-3	-3	3	1.83333	1.77778	1.27778	3	3	3	3	4	4	4	4	3	3	4	1	2	1	Yes	1	2	3	27	26	23
38	Scripted	3	3	3				3	3	-3	3	3	2	2	2	3	0	0	-3	-3		0	-2	-3	3	2.38889	2.38889	2.27778	4	4	4	4	4	4	4	4	4	3	5	2	1	2	Yes	5	1	5		34	30
39	SelfConversation	1	3	3	2	1	3	2	0	2	2	0	0	-2	-2	-1	1	0	1	0	0	1	-3	-3	2	2.11111	2.05556	1.94444	4	3	3	3	3	3	3	2	4	3	4	2	1	1	Yes	3	4	3	21	24	24
40	SelfConversation	3	3	3	3	3	3	3	3	0	3	3	3	2	3	3	2	2	2	1	2	3	3	-3	-2		0.722222	0.5	2	1	1	1	1	1	1	1	3	4	3	0	2	1	No	2	3	2	10	9	9
41	SelfConversation	2	3	3	1	1	2	2	3	-1	0	1	-1	0	1	2	1	1	2	1	0	1	-2	-1	0	1.27778	1.16667	0.944444		2	2	2		2	1	1	3	4	4	1	2	1	Yes	1	2	2	16	18	11
43	SelfConversation	0	2	1	0	-3	0	1	1	1	2	1	-1	-1	0	1	0	1	0	0	1	1	-3	-3	-1	0.722222	0.722222	0.666667	3	3	2	1	2	2	2	1	3	4	4	1	2	1	Yes	1	3	3	14	12	11
44	SelfConversation	1	2	2	2	2	2	3	1	2	2	2	1	2	2	2	2	2	1	1	3	2	-2	-2	1	1.16667	1.16667	1.33333	1	1	1	1	1	1	2	2	3	3	4	0	2	1	Yes	1	3	2	13	15	16
45	SelfConversation	2	2	1	2	2	3	2	0	1	-1	0	-1	2	2	2	2	2	3	2	1	2	-3	1	2	1.05556	0.388889	0.5	1	1	3	2	1	1	2	2	4	4	4	1	1	1	Yes	2	4	3	15	11	11
46	Scripted	2	2	3				2	2	1	0	1	1	2	2	3	3	3	2	2		2	-3	-3	1	1.11111	0.944444	0.888889	2	1	1	1	1	1	1	1	3	4	4	-1	2	1	Yes	1	3	3	12	13	13
47	SelfConversation	3	1	3	2	3	2	3	3	2	2	3	1	2	3	3	3	3	2	2	3	2	-3	-2	2	0.722222	1.05556	0.944444	1	0	0	0	1	1	1	0	4	4	4	1	1	1	Yes	2	3	3	14	12	14
48	SelfConversation	2	2	3	3	2	3	3	-3	-3	1	2	2	3	3	2	2	3	3	2	2	2	-1	-3	2	0.777778	0.555556	0.277778	2	2	3	2	1	2	2	2	4	4	4	-1	1	1	Yes	4	4	4	9	9	9
51	SelfConversation	2	2	2	3	3	3	3	2	-2	1	2	1	2	2	2	2	2	1	1	1	2	-3	1	1	0.722222	0.388889	0.388889	2	1	3		2	3	2		4	4		1	1	1	Yes	2	4	4	9	10	10
52	Scripted	0	2	2				3	1	0	1	2	1	2	2	2	1	1	1	1		0	1	-3	1	1.38889	1.05556	0.722222	3	2	1	1	1	2	2	2	3	4	4	2	1	1	No	2	3	3	14	15	14
53	Scripted	3	2	2				1	0	1	-2	-3	-3	-3	-3	-3	-3	-3	-3	-3		-3	0	-3	-3	1.88889	1.5	1.66667	2	2	2	2	2	2	2	2	3	3	4	1	2	2	No	1	1	5		34	22
54	SelfConversation	1	3	3	2	2	3	3	3	0	3	3	2	-1	-1	0	0	1	1	1	2	3	-3	-3	1	0.944444	0.444444	0.444444	1	1	1	1	2	2	2	2	3	4	4	2	2	1	Yes	1	3	2	13	14	12
57	SelfConversation	-2	-1	1	-2	-1	-1	0	-1	0	3	1	0	-2	-1	0	-2	-2	-2	-2	-2	-2	2	-1	1	1.33333	1.22222	1.77778	3	2	2	2	2	2	1	2	4	4	4	1	1	2	Yes	3	1	2	16	13	15
58	SelfConversation	1	2	1	1	1	1	1	0	0	1	1	1	2	2	3	1	0	1	0	0	1	-1	-3	0	0.333333	0.388889	0.555556	2	3	3	2	2	3	2	2	3	4	3	1	1	1	Yes	2	2	2	15	11	10
59	SelfConversation	1	2	2	1	2	2	2	3	0	2	2	1	1	0	0	0	1	1	1	1	1	-2	1	1	1.27778	1.22222	1.11111	3	3	2	2	3	3	2	2	3	4	4	1	2	1	Yes	1	3	2	14	14	13
60	Scripted	1	-1	2				1	-1	1	0	-1	-3	-1	-1	1	-2	-2	-3	-2		-3	-3	-2	1	0.833333	0.888889	1.5		3	2	2		2	2	1	4	3	4	2	1	2	No	3	1	1	11	11	15
61	Scripted	3	3	3				3	0	-2	-1	-1	-1	1	2	2	-1	1	2	1		1	1	-3	1	0.888889	0.833333	0.555556		3	2	3		2	2	2	4	4	4	2	1	2	Yes	2	2	3	13	14	13
62	Scripted	3	3	3				-3	0	-3	3	-3	-3	-1	2	2	-2	-2	-2	-2		-2	-3	-3	3	0.444444	0.166667	0.277778	1	1	1	1	1	2	2	1	4	3	4	-2	2	2	Yes	2	1	3	9	9	9
63	Scripted	1	2	1				-1	1	-2	1	-1	-2	1	1	1	2	2	3	1		1	0	-3	-1	1.55556	1	0.888889	3	3	2	1	2	2	2	2	4	4	4	1	1	1	Yes	3	3	4	21	14	14
64	Scripted	-2	-2	-2				0	0	0	0	0	0	0	2	1	-2	-1	-1	-1		-1	-2	-3	-2	1.5	1.61111	1.11111	1	1	1	1	1	1	1	1	3	3	3	-2	2	2	No	2	2	1	20	21	19
66	Scripted	1	2	3				2	3	-3	2	2	1	-2	-2	-2	-2	-2	-3	-3		-3	-3	-3	-2	0.388889	0.388889	0.611111	1	1	1	1	1	1	1	1	3	3	3	-2	2	2	No	1	1	1	12	15	11
67	Scripted	2	2	2				2	0	1	2	2	1	-2	-2	-2	-1	-2	0	-1		-1	-3	1	-1	1.5	1.44444	1.94444	3	3	3	2	2	2	2	1	2	3	4	1	2	1	Yes	1	2	3	14	18	20
68	Scripted	1	2	0				1	-1	2	1	1	-1	-2	-1	-1	-2	-2	-1	-1		-2	-2	-3	-1	1.27778	1.27778	1.27778	3	3	2	3	2	2	2	2	4	3	4	1	1	2	Yes	3	1	3	15	18	16
69	SelfConversation	3	3	3	2	2	3	1	3	-3	3	3	2	0	2	2	3	3	3	3	2	3	-3	-3	3	0.666667	0.277778	0.166667	3	2	3	1	2	2	2	1	4	5	5	1	1	1	Yes	3	4	4	13	12	10
[truncated: 7 more columns]
